# Supplementary material for: Cancer patients’ satisfaction with telehealth during the COVID-19 pandemic
Source: PLoS One. 2022 Jun 3;17(6):e0268913. doi: 10.1371/journal.pone.0268913 (PMC9165798; doi:10.1371/journal.pone.0268913)
Supplement: S1 Dataset — (XLSX) [file pone.0268913.s001.xlsx]

## Sheet: Sheet1
Record ID	Sample	How many Zoom visits have you had with a member of your oncology team since March of this year?	What type of device did you use for these appointments? (Please mark all that apply.) (choice=Computer)	What type of device did you use for these appointments? (Please mark all that apply.) (choice=Tablet)	What type of device did you use for these appointments? (Please mark all that apply.) (choice=Smartphone (e.g., iPhone, Android))	What type of device did you use for these appointments? (Please mark all that apply.) (choice=Other)	Please list here:	Which specialty was this clinician from?	Had you ever met with this clinician in person before this Zoom appointment?	Approximately how many times?	How would you describe the purpose of your most recent Zoom appointment? (Please mark all that apply.) (choice=To learn more about my diagnosis)	How would you describe the purpose of your most recent Zoom appointment? (Please mark all that apply.) (choice=To learn more about my treatment options)	How would you describe the purpose of your most recent Zoom appointment? (Please mark all that apply.) (choice=To make a decision about treatment)	How would you describe the purpose of your most recent Zoom appointment? (Please mark all that apply.) (choice=To discuss symptoms related to my diagnosis or treatment)	How would you describe the purpose of your most recent Zoom appointment? (Please mark all that apply.) (choice=To review results of tests done for my cancer)	How would you describe the purpose of your most recent Zoom appointment? (Please mark all that apply.) (choice=Other)	Please describe:	Please rate your satisfaction with this most recent Zoom appointment.	When you go to your in-person appointments, how often do you have a family member or friend accompany you?	Thinking about your most recent Zoom appointment, please select the answer below that best applies to you.	Did the clinician know this person was there?	I was treated with sensitivity and respect.	I was able to get the information I needed from the clinician.	I was able to share information with the clinician.	The clinician and I were able to make eye contact.	The clinician understood my emotions.	The clinician helped me manage my uncertainty.	I was involved in making decisions as much as I wanted.	I was able to ask questions.	I was able to share my concerns.	I felt listened to.	The clinician showed empathy.	I felt comfortable communicating with the clinician.	The clinician presented him or herself professionally.	It was clear to me when the visit was over.	The appointment was long enough to cover everything that was needed.	The clinician and I were able to communicate effectively.	The clinician and I talked about things other than health or medicine.	The clinician typed on the computer during the appointment.	I had to wait for the appointment to begin.	Overall, I was satisfied with the communication with the clinician.	The Zoom technology was easy to use.	The camera was well-placed so that the clinician's face was fully visible on the camera.	I had a comfortable place to sit in my home during the Zoom appointment.	My clinician and I were able to overcome any technical difficulties (e.g., freezing, not understanding, audio issues) of Zoom.	Are you enrolled in the patient portal, MyUFHealth?	Due to the COVID-19 pandemic, how has your use of secure messaging with your oncology team members changed?	Compared to the time before the pandemic, my oncology team members...	Think about the most recent time you communicated with an oncology team member using secure messaging. What was the purpose of your message? (Please mark all that apply) (choice=To learn more about my diagnosis)
135	1	1	1	0	0	0		Medical oncology	1	2	1	1	1	0	1	0		2	5	2	2	1	2	2	2	2	2	2	2	2	2	2	2	2	2	2	2	5	4	3	2	4	4	4	4	1	3	2	1
136	1	5	1	0	1	0		Radiation oncology	0		0	0	0	1	0	0		4	2	1	1	2	2	2	2	4	1	3	2	2	2	2	3	2	3	2	2	1	4	1	2	5	5	4	4	1	2	2	0
137	1	1	0	1	0	0		Surgery	0		0	1	0	0	0	0		5	5	1	1	2	2	2	2	2	2	2	2	2	2	2	2	2	2	2	2	2	2	2	2	4	4	4	4	1	2		0
143	1	3	1	0	1	0		Medical oncology	0		1	1	1	1	0	0		4	2	1	1	2	2	2	1	4	2	2	2	2	2	2	1	2	4	2	1	2	4	1	2	4	4	4	3	1	2	2	0
147	1	1	1	0	0	0		Medical oncology	0		0	1	0	0	0	0		4	5	2	3	2	2	2	2	2	2	2	2	2	2	2	2	2	2	2	2	5	5	2	2	4	4	4	0	1	3	2	0
150	1	3	1	0	0	0		Medical oncology	1	24	0	0	0	1	1	0		5	5	1	1	2	2	2	2	2	2	2	2	2	2	2	2	2	2	2	2	2	2	2	2	5	5	5	5	1	1	1	0
151	1	1	1	0	0	0		Not Sure	0		0	0	0	0	0	1	The dr. Never bothered answer my questions. Apparently had no interest in my case.	1	2	3		1	1	1	1	1	1	1	1	1	1	1	1	1	1	1	1	1	1	2	1	4	4	4	3	1	2	2	0
155	1	1	1	0	0	0		Medical oncology	1	10	0	0	0	0	0	1	Check up every 4 months with labs and CT scan. Follow-up appointment to verify everything is okay	5																															0
157	1	1	0	0	1	0		Radiation oncology	1	15	0	0	0	0	1	0		1	5	2	3	1	2	1	1	1	1	2	1	1	1	1	1	2	2	1	1	1	5	3	1	3	4	5	3	1	3	1	0
160	1	1	1	0	0	0		Medical oncology	1	8	0	1	0	1	0	0		5	5	3		2	2	2	2	2	2	2	2	2	2	2	2	2	2	2	2	1	1	2	2	4	4	4	0	1	2	2	0
161	1	1	1	0	0	0		Other	1	25	0	0	0	0	0	1	Blood test review, Medication review	4	1	3		2	2	2	2	2	2	2	2	2	2	2	2	2	2	2	2	2	5	2	2	4	5	5	0	1	2	2	0
162	1	1	0	1	0	0		Medical oncology	0		1	1	0	1	1	0		5	2	2	3	2	3	2	2	2	2	2	2	2	2	2	2	2	2	2	2	2	1	1	2	4	4	4	4	1	3	3	0
166	1	3	0	1	0	0		Radiation oncology	0		0	0	0	0	0	1	Most recent meeting was to discuss post-op condition and future care	5	2	3		2	2	2	2	2	2	2	2	2	2	2	2	2	2	2	2	5	5	2	2	5	5	5	5	1	2	2	0
169	1	2	0	0	1	0		Radiation oncology	0		1	1	1	1	1	0		5	5	1	1	2	2	2	2	2	2	2	2	2	2	2	2	2	2	2	2	3	4	2	2	4	5	5	0	1	2	2	0
170	1	3	1	0	1	0		Radiation oncology	0		0	0	1	0	0	0		5	4	1	1	2	3	2	2	2	3	3	3	3	2	2	2	2	2	3	3	2	2	1	3	5	5	5	5	1	3	2	0
175	1	2	1	0	0	0		Medical oncology	1	6	0	1	1	0	1	0		5	5	2	3	2	2	2	2	2	2	2	2	2	2	2	2	2	2	2	2	1	4	2	2	5	4	4	4	1	2	1	0
176	1	1	0	1	0	0		Other	1	15	0	0	0	1	0	0		5	5	3		2	2	2	2	2	2	2	2	2	2	2	2	2	2	2	2	1	2	1	2	4	4	4	0	1	2	2	0
179	1	1	1	0	0	0		Surgery	0		0	1	1	1	0	0		5	3	2	3	3	3	3	3	3	3	3	3	3	3	3	3	3	3	3	3	1	2	1	2	5	5	5	0	1	3	3	0
193	1	3	0	0	1	0		Medical oncology	1	3	0	0	0	0	1	0		4	5	2	1	2	2	2	5	2	2	2	2	2	2	2	2	2	2	2	2	2	4	2	2	0	0	4	0	1	2	2	0
194	1	1	1	0	0	0		Surgery	1	4	0	0	0	1	0	0		5	2	3		2	2	2	2	2	2	2	2	2	2	2	2	2	2	2	2	2	4	5	2	4	4	4	0	1	2	2	0
202	1	1	0	0	1	0		Medical oncology	1	2	0	0	1	0	0	0		5	1	3		2	2	2	2	2	2	2	2	2	2	2	2	2	2	2	2	2	4	1	2	4	4	4	4	1	2	2	0
203	1	1	0	1	0	0		Other	1	3	0	1	0	1	0	0		5	5	1	1	2	2	2	2	2	2	2	2	2	2	2	2	2	2	2	2	5	1	2	2	4	4	4	4	1	3	3	0
204	1	1	0	1	0	0		Medical oncology	1	24	1	0	0	1	1	0		5	5	1	1	2	1	2	1	2	2	2	2	2	2	2	2	2	2	2	2	2	4	2	2	3	5	5	5	1	3	2	0
206	1	1	0	0	1	0		Medical oncology	1	12	0	0	0	0	1	0		4	5	2	1	2	2	2	3	2	2	2	2	2	2	2	2	2	2	2	2	2	2	2	2	3	4	4	4	1	3	1	0
207	1	1	0	0	1	0		Other	1	20	0	0	0	1	0	0		4	1	3		2	2	2	5	4	4	2	2	2	2	2	2	2	2	2	2	2	4	5	2	0	0	0	0	1	2	2	0
208	1	1	0	0	0	1	Laptop	Other	1	1	0	0	0	1	0	0		4	1	3		2	2	2	1	5	4	5	2	2	2	2	2	2	2	2	2	1	2	1	1	4	4	4	4	1	3	2	0
209	1	3	0	0	1	0		Radiation oncology	1	2	0	0	0	1	0	0		5	1	3		2	2	2	2	2	2	2	3	2	2	2	2	2	3	2	2	1	5	1	2	4	4	5	0	1	2	2	1
211	1	1	1	0	0	0		Medical oncology	1	30	0	0	0	0	1	0		4	5	3		2	2	5	2	5	4	2	2	2	2	2	2	2	2	2	2	5	4	1	2	5	5	5	0	1	3	2	0
212	1	1	0	0	1	0		Not Sure	1	2	0	0	0	1	0	0		4	1	3		2	2	2	2	2	2	2	2	2	2	2	2	2	2	2	2	2	2	2	2	2	4	4	4	1	2	3	0
213	1	1	0	0	1	0		Surgery	0		1	0	0	0	0	0		4	1	3		3	3	3	3	3	3	3	3	3	3	3	3	3	4	3	3	2	3	2	3	4	4	4	0	1	3	2	0
221	1	1	1	0	0	0		Medical oncology	0		1	0	0	0	0	0		5	3	3		2	2	2	2	2	2	2	2	2	2	2	2	2	2	2	2	2	2	1	2	4	5	4	5	1	2	2	0
223	1	1	1	0	0	0		Medical oncology	1	20	1	1	0	0	1	0		5	2	1	1	2	2	2	2	2	2	2	2	2	2	2	2	2	2	2	2	2	2	2	2	4	5	5	0	1	2	2	0
224	1	1	1	0	0	0		Medical oncology	1	8	0	1	0	0	0	0		5	4	1	1	2	2	2	2	2	2	2	2	2	2	2	2	2	2	2	2	2	2	1	1	4	4	4	4	1	2	2	0
226	1	3	0	0	1	0		Surgery	1	15	0	0	0	0	1	0		5	5	1	1	2	2	2	2	2	2	2	2	2	2	2	2	2	2	2	2	2	4	2	2	5	5	5	5	1	3	2	0
231	1	1	1	0	0	0		Medical oncology	1	12	1	1	1	1	1	0		5	3	2	1	2	2	2	2	2	2	2	2	2	2	2	3	3	2	2	2	2	4	2	2	4	5	5	4	1	2	2	1
233	1	1	0	1	0	0		Radiation oncology	1	12	0	0	0	0	1	0		5	4	3		2	2	2	2	2	2	2	2	2	2	2	2	2	2	2	2	2	2	3	2	5	5	5	0	1	2	2	0
237	1	1	1	0	0	0		Medical oncology	1	10	0	0	0	0	0	1	Check up on post cancer treatments	5	2	2	2	2	2	2	2	2	2	2	2	2	2	2	2	2	2	2	2	2	2	2	2	5	5	5	0	1	2	2	0
241	1	3	0	1	0	0		Radiation oncology	0		0	0	0	0	0	1	Review post op	5	2	3		2	2	2	2	2	2	2	2	2	2	2	2	2	2	2		5	5	2	2	5	5	5	5	1	2	2	0
242	1	1	0	0	1	0		Not Sure	0		0	1	1	0	0	0		5	5	1	1	2	3	2	2	2	2	2	2	2	3	2	2	2	2	3	2	2	2	2	2	4	4	4	0	1	2	2	0
243	1	1	0	1	0	0		Surgery	1	1	0	1	0	0	0	0		3	2	2	1	2	2	2	2	4	1	2	2	2	2	2	2	2	2	2		1	1	2	2	5	5	5	0	1			0
244	1	2	1	0	0	0		Other	0		0	0	0	0	1	0		4	5	1	1	2	2	2	2	2	2	2	2	2	2	2	3	2	2	2	2	5	2	5	2	3	4	4	4	1	3	2	0
249	1	2	1	0	0	0		Medical oncology	1	20	0	0	0	0	0	1	To discuss my cancer-free status	5	5	3		2	2	2	2	2	2	2	2	2	2	2	2	2	2	2	2	2	2	2	2	5	5	5	0	1	2	2	0
251	1	1	0	1	0	0		Surgery	1	2	0	1	0	0	0	0		3	5	2	3	2	4	2	2	4	4	2	2	2	2	2	2	2	2	4	2	2	5	1	2		4	4	0	1	2	2	0
256	1	1	1	0	0	0		Other	1	12	0	1	0	0	0	0		4	1	3		2	2	2	1	2	2	2	2	2	2	2	2	2	1	2	1	2	5	2	2	4	4	4	0	1	2	2	0
258	1	1	1	0	0	0		Other	0		0	0	0	1	1	0		4	2	3		2	2	2	2	5	5	5	2	2	2	5	2	2	2	2	2	4	4	2	2	4	4	5	0	1	2	2	0
266	1	2	1	0	0	0		Surgery	1	1	0	0	0	1	0	0		5	5	1	1	2	2	2	2	2	2	2	2	2	2	2	2	2	2	2	2	2	2	2	2	4	4	4	4	0			0
267	1	3	0	0	1	0		Radiation oncology	0		0	0	0	1	0	0		5	5	3		2	2	2	2	2	2	2	2	2	2	2	2	2	2	2	2	2	5	2	2		5	5	0	1	3	2	0
281	1	1	1	0	0	0		Medical oncology	1	15	0	0	0	0	0	1	Follow up after time period post surgery and treatment.	5	2	1	1	2	2	2	2	2	2	2	2	2	2	2	2	2	2	2	2	3	2	2	2	4	5	5	0	1	2	2	0
285	1	1	0	0	1	0		Medical oncology	1	10	0	0	0	0	0	1	Follow up for recent cancer related surgery.	5	4	3		2	2	2	2	2	2	2	2	2	2	2	2	2	2	2	2	2	2	2	2	5	5	5	0	1	2	2	0
289	1	1	0	0	1	0		Not Sure	1	7	0	0	0	0	0	1	to verify any symptoms I might be having	2	4	2	1	2	2	2	2	2	5	2	2	2	2	2	2	2	2	2	2	5	2	1	2	2	4	4	0	1	2	2	0
294	1	1	1	0	0	0		Other	1	5	0	0	0	0	1	0		2	2	1	1	2	1	1	1	1	4	2	2																				0
295	1	1	1	0	0	0		Medical oncology	1		1	0	1	0	1	0		3	4	2	2	2	2	2	2	2	2	1	2	2	2	2	2	2	2	2	2	5	4	3	2	3	4	2	4	1	3	2	0
297	1	1	1	0	0	0		Medical oncology	0		1	0	1	0	0	0		5	5	1	1																												0
304	1	1	1	0	0	0		Medical oncology	1	6	0	1	1	1	1	0		5	1	3		2	2	2	2	2	2	2	2	2	2	2	2	2	2	2	2	2	4	1	3	5	5	5	4	1	2	2	0
317	1	1	1	0	0	0		Medical oncology	1	8	0	0	0	0	0	1	To wrap up my five year treatment with tamoxifen and discharge me from oncology services.	5	1	3		2	2	2	1	2	5	5	2	2	2	2	2	2	2	2	2	2	1	2	2	5	4	4	4	1	2	2	0
318	1	1	1	0	0	0		Medical oncology	1		0	0	0	0	1	0		5	5	2	1	2	2	2	2	2	5	2	2	2	2	2	2	2	2	2	2	2	2	2	2	4	5	5	3	1	2	2	0
321	1	1	0	0	1	0		Radiation oncology	0		0	0	0	0	1	0		4	5	3		2	2	2	2	2	2	2	2	2	2	2	2	2	2	2	2	2	2	2	2	4	4	4	0	1	2	2	0
322	1	1	0	0	1	0		Medical oncology	1	24	0	0	1	1	1	0		2	4	2	3	2	2	2	2	4	4	2	2	2	2	2	2	2	2	2	2	3	4	2	1	1	4	4	4	1	3	3	0
326	1	1	1	0	0	0		Medical oncology	0		0	0	0	0	1	0		5	4	3		2	2	2	2	2	2	2	2	2	2	2	2	2	2	2	2	1	2	2	2	5	5	5	0	1	2	2	0
328	1	1	1	0	0	0		Medical oncology	1	20	0	0	0	0	0	1	Follow up	5	5	1	1	2	2	2	2	2	2	5	2	2	2	2	2	2	2	2	2	2	5	5	2	5	5	5	0	1	2	2	0
332	1	1	0	1	0	0		Medical oncology	1	5	0	0	0	0	1	0		5	5	2	1	2	2	2	2	2	2	2	2	2	2	2	2	2	2	2	2	2	2	2	2	5	5		5	1	3	2	0
336	1	1	1	0	0	0		Medical oncology	1	8	0	0	0	0	0	1	Part of five year followup	5	2	3		2	2	2	2	2	2	2	2	2	2	2	2	2	2	2	2	2	1	2	2	5	5	5	0	1	2	2	0
339	1	1	1	0	0	0		Other	1	1	0	0	0	1	0	0		4	4	3		2	2	2	5	2	2	2	2	2	2	2	2	2	2	2	2	5	5	5	2	4	0						0
340	1	1	1	0	0	0		Medical oncology	1	3	0	0	0	0	0	1	Yearly follow up to discuss Letrozole being taken as a result of breast cancer and Proliza shots and bone density tests needed as a result of taking Letrozole.	5	1	3		2	2	2	2	2	2	2	2	2	2	2	2	2	2	2	2	5	4	1	2	5	5	5	0	1	2	2	0
342	1	1	1	0	0	0		Surgery	1	4	0	0	0	0	1	0		5	5	1	1	3	3	3	3	3	3	3	3																				0
348	1	1	0	0	1	0		Medical oncology	1	6	0	0	1	0	0	0		5	4	3		2	3	2	2	2	2	2	2	2	2	2	2	2	2	2	2		5	2	2	5	5	4	0	1	2	2	0
349	1	2	0	1	1	0		Other	1	5	0	0	0	0	0	1	Both the appt w/ MedOnc and the appt w/ RadOnc were one-year follow-up appts (after 03/13/2019 breast conservation (lumpectomy) surgery and intrabeam radiation therapy.	5	3	3		2	3	2	2	2	2	2	2			2	2	2	2	2	2	2	1	1	2	5	5	5	0	1	2	2	0
351	1	1	1	0	0	0		Not Sure	0		0	1	0	0	0	0		4	3	2	1	2	3	2	2	4	2	2	2	5	2	2	2	2	2	2	2	5	2	2	2	4	4	4	4	1	2	2	0
374	1		1	0	0	0		Medical oncology	0		0	0	0	0	0	1	Routine followup	3	3	3		2	3	1	2	1	1	2	1	1	2	2	2	2	2	2	1	2	1	1	2	4	4	4	0	1	3	2	0
377	1	1	0	0	1	0		Other	1	3	0	0	0	0	0	1	Check up	1	1	3		2	3	2	2	2	3	2	2	2	2	2	2	2	2	2	2		4	1	3	5	5	5	0	1	2	3	0
378	1	1	1	0	0	0		Other	1	20	0	0	0	0	0	1	ongoing treatment follow up	4	5	2	1	2	3	2	2	2	2	2	2	2	2	2	2	2	2	2	2	2	2	2	2	3	4	4	3	1	2	2	0
382	1	2	0	0	1	0		Not Sure	1	8	0	0	1	0	0	0		5	5	1	1	2	3	2	1	2	2	2	2	2	2	2	1	2	2	2	1	3	2	1	2	3	4	4	4	1	2	3	0
386	1	1	0	0	1	0		Medical oncology	1	11	1	1	1	0	1	0		4	4	1		3	4	3	3	2	4	2	3	2	2	4	2	3	4	2	2	5	4	1	3	3	4	4	2	1	2	2	0
391	1	1	1	0	0	0		Medical oncology	1	10	0	0	0	0	0	1	Follow up monitoring post treatment	5	3	2	1	2	3	2	2	2	4	2	2	2	2	2	2	2	2	2	2	2	2	1	2	5	5	5	0	1	2	2	0
394	1	1	1	0	0	0		Not Sure	1	5	0	0	0	0	1	0		4	5	3		2	3	2	2	2	5	2	2	2	2	2	2	2	2	2	2	2	4	1	2	4	4	4	4	1	1	2	0
404	1	1	1	0	0	0		Medical oncology	1	1000	0	0	0	1	1	0		4	4	1	1	2	3	2	1	2	2	2	2	2	2	2	2	2	1	1	1	2	4	1	2	4	4	4	4	1	1	2	0
407	1	1	1	0	0	0		Other	1	5	0	0	0	1	0	0		5	5	2	1	2	3	2	2	2	2	2	2	2	2	2	2	2	2	2	2	2	4	1	2	4	5	5	2	1	3	2	0
411	1	1	1	0	0	0		Surgery	0		1	1	1	1	0	0		5	5	1	1	2	3	2	2	2	2	2	2	2	2	2	2	2	2	2	2	2	2	2	2	4	4	4	4	1	2	2	0
440	1	1	1	0	0	0		Other	0		0	1	0	1	0	1	To look at pre cancerous areas and make determination as to what treatment or risk by waiting for treatment in 3 months.	4	3	3		2	3	2	2	2	2	2	2	2	2	2	2	2	2	2	2	1	4	4	2	4	4	4	4	1	2	2	1
441	1	1	1	0	0	0		Other	1	10	0	0	0	0	0	1	Routine follow up.	5	4	3		2	3	2	2	2	2	2	2	2	2	2	2	2	2	2	2	3	2	5	2	5	5	5	5	1	2		0
10	2	3	1	0	0	0		Medical oncology	1	20	1	1	1	1	1	0		5	5	1	1	2	3	3	2	2	3	2	3	3	3	3	2	2	2	3	3	2	4	1	3	5	5	5	0	1	3	3	1
11	2	1	1	0	0	0		Medical oncology	1	10	0	1	0	1	1	0		5	5	2	1	2	2	1	1	2		2	2	2	2	2	2	2	2	2	2	1	4	2	2	4	4	4	4	1	2	2	0
6	3	1	1	0	0	0		Medical oncology	1	10	0	0	0	1	1	0		5	2	3		2	2	2	2	2	5	5	2	2	2	2	2	2	2	2	2	5	5	2	2	5	5	5	0	1	2	2	0
7	3	1	1	0	0	0		Medical oncology	1	3	0	0	0	1	1	0		3	3	3		2	2	2	2	2	4	2	2	2	2	2	2	2	2	2	2	5	4	2	2	4	4	4	0	1	2	2	0
9	3	7	1	0	0	0		Medical oncology	1	24	0	0	0	0	1	0		5	5	2	1	2	2	2	2	2	2	2	2	2	2	2	2	2	2	2	2	1	2	3	2	5	5	5	0	1	2	2	0
10	3	2	0	0	1	0		Medical oncology	1	5	0	0	0	1	1	0		5	4	3		2	2	2	5	4	2	2	2	2	2	2	2	2	2	2	2	1	5	1	2								0
12	3	1	0	0	1	0		Medical oncology	1	48	0	0	0	0	0	1	Follow up appointment to review blood work and symptoms following 6 cycles of chemotherapy which lasted from October, 2019 to February, 2020. Chemotherapy was, Rituximab, Cyclophosphamide, Dexamethasone.	5	5	2	1	2	2	2	5	2	2	2	2	2	2	2	2	2	2	2	2	2	2	2	2	0	0	0	0	1	2	2	0
13	3	1	0	1	0	0		Medical oncology	1	20	0	0	0	0	0	1	6 mo. post-tretament followup and checking on possible side-effect symptoms now appearing.	4	1	3		2	2	2	2	2	2	2	2	2	2	2	2	2	2	2	2	2	2	2	2	5	5	5	0	1	3	2	0
14	3	2	1	0	0	0		Medical oncology	1	20	0	0	0	0	1	0		5	2	3		2	2	2	2	2	5	2	2	2	2	2	2	2	2	2	2	2	5	1	2	4	4	4	4	1	2	2	0
15	3	2	1	0	0	0		Medical oncology	1	10	0	0	0	0	1	0		5	1	3		2	2	2	2	5	5	2	2	2	2	2	2	2	2	2	2	5	4	2	2	5	5	5	0	1	2	2	0
16	3	1	0	1	0	0		Medical oncology	1	12	0	0	0	0	1	0		4	4	3		2	2	2	2	2	2	2	2	2	2	2	2	2	2	2	2	2	2	1	2	4	4	4	0	1	3	3	0
18	3	1	0	1	0	0		Medical oncology	1	50	0	0	0	0	1	0		5	2	3		2	2	2	2	2	2	2	2	2	2	2	2	2	2	2	2	1	1	1	2	5	5	5	0	1	2	2	1
20	3	3	1	0	1	0		Medical oncology	0		0	0	0	1	1	0		4	4	1	1	2	2	2	1	2	2	2	2	2	2	2	2	2	1	2	2	2	2	2	2	2	4	4	2	1	2	2	0
25	3	2	1	0	0	0		Medical oncology	1	2	0	0	0	1	0	0		4	2	3		2	2	2	1	1	2	1	2	1	2	2	2	2	2	2	2	2	2	1	1	2	4	4	4	1	2	2	0
26	3	1	1	0	0	0		Radiation oncology	1	6	0	0	0	0	1	0		4	2	2	3	2	2	2	2	2	5	2	2	2	2	2	2	2	2	2	2	2	5	2	2	4	4	4	0	1	2	2	0
30	3	2	0	1	0	0		Medical oncology	1	25	0	0	0	0	1	0		5	4	2	1	2	2	2	2	2	2	2	2	2	2	2	2	2	2	2	2	2	4	2	2	4	4	4	0	1	3	2	0
31	3	1	0	0	1	0		Medical oncology	1	10	0	0	0	0	1	0		3	1	3		2	2	2	5	2	2	2	2	2	2	2	2	2	2	2	2	5	5	3	2	3	3	3		1	2	2	0
32	3	1	0	1	0	0		Medical oncology	1	10	0	0	0	1	0	0		4	4	3		2	2	2	2	2	2	2	2	2	2	2	2	2	2	2	2	1	5	4	2	4	4	4	5	1	2	2	0
33	3	1	1	0	0	0		Medical oncology	1	3	0	0	1	0	0	0		5	5	2	1	1	2	2	2	4	4	2	2	2	2	2	2	2	2	2	2	4	2	2	2	5	5	5	0	1	2	2	0
34	3	2	1	0	1	0		Medical oncology	1	12	0	1	1	0	1	0		4	2	3		2	2	2	2	4	2	2	2	2	2	2	2	2	2	2	2	5	5	2	2	4	4	4	0	1	2	2	0
39	3	1	1	0	0	0		Medical oncology	1	10	0	0	0	0	1	0		5	4	1	1	2	2	2	2	2	5	2	2	2	2	2	2	2	2	3	2	2	5	1	3	4	5	5	0	1	2	3	0
41	3	2	1	0	0	0		Medical oncology	1	20	0	0	0	1	1	0		5	2	3		2	2	2	2	2	2	2	2	2	2	2	2	2	2	2	2	2	2	2	2	4	4	4	0	1	2	2	0
42	3	4	1	0	0	0		Medical oncology	1	20	0	0	0	0	1	0		5	2	3		2	2	2	2	2	5	2	2	2	2	2	2	2	2	2	2	2	2	2	2	4	4	4	0	1	2	2	0
45	3	1	1	0	0	0		Other	1		0	0	0	0	0	1	Annual visit to discuss my health and also review test results for my cancer	5	3	3		2	2	2	2	2	2	2	2	2	2	2	2	2	2	2	2	2	2	2	2	4	4	4	0	1	2	2	0
46	3	2	1	0	0	0					0	0	0	0	0	0																																	0
47	3	2	1	0	1	0		Medical oncology	1	12	0	0	0	0	1	0		5	5	2	1	2	2	2	2	2	2	5	2	2	2	2	2	2	2	2	2	2	5	2	2	4	5	5	0	1	2	2	0
50	3	1	1	0	1	0		Medical oncology	1	2	0	1	1	1	1	0		5	3	1	1	2	2	2	2	2	2	2	2	2	2	2	2	2	2	2	2	1	4	2	2	5	5	5	0	1	2	1	0
51	3	1	1	0	0	0		Medical oncology	0		1	1	0	1	1	0		5	3	3		2	2	2	1	2	5	2	2	2	2	2	2	2	2	2	2	2	4	2	2	5	5	5	0	1	2	2	0
54	3	1	0	0	1	0		Medical oncology	1	26	0	0	0	1	1	0		5	4	3		2	2	2	2	2	2	2	2	2	2	2	2	2	2	2	2	2	2	2	2								0
55	3	6	1	0	1	0		Medical oncology	1	5	0	0	0	0	1	0		5	5	3		2	2	2	2	2	5	2	2	2	2	2	2	2	2	2	2	2	2	2	2	5	5	5	0	1	3	2	0
56	3	2	1	0	0	0		Medical oncology	0		1	1	0	1	1	0		5	4	1	1	2	2	2	2	2	2	2	2	2	2	2	2	2	2	2	2	1	2	1	3	5	5	5	0	1	2	2	0
58	3	2	1	0	0	0		Medical oncology	1	6	0	1	1	1	1	0		4	5	2	1	2	1	2	1	1	1	1	2	1	1	1	2	2	2	2	1	1	4	2	1	5	2	5	0	1	2	1	1
61	3	4	0	1	0	0		Medical oncology	1	12	0	0	0	1	1	0		5	3	3		2	2	2	2	2	2	2	2	2	2	2	2	2	2	2	2	2	4	2	2	5	5	5	5	1	2	2	0
63	3	1	1	0	0	0		Medical oncology	1	20	0	1	1	0	1	0		4	4	1	1	2	2	2	2	2	2	2	2	2	2	2	2	2	2	2	2	2	4	2	2	4	4	4	4	0			0
65	3	1	1	0	0	0		Medical oncology	1	10	0	0	0	0	1	0		5	1	3		2	2	2	2	2	2	2	2	2	2	2	2	2	2	2	2	2	4	2	2	5	5	5	0	1	2	2	0
66	3	1	0	1	0	0		Medical oncology	1	5	0	0	0	0	1	0		4	4	3		2	2	2	1	2	2	2	2	2	2	2	2	2	2	2	2	1	4	2	2	3	4	4	0	1	3	2	0
68	3	1	1	0	0	0		Medical oncology	1	8	0	0	0	0	1	0		5	2	3		2	2	2	2	2	2	2	2	2	2	3	2	2	2	2	2	2	1	1	2	5	4	5	0	1	3	2	0
70	3	2	1	0	0	0		Medical oncology	1	4	1	1	1	1	1	0		5	1	2	1	2	2	2	2	2	2	2	2	2	2	2	2	2	2	2	2	2	1	1	2	4	4	4	5	1	2	2	0
71	3	1	0	0	1	0		Medical oncology	1	5	0	0	0	0	1	0		5	5	2	1	2	2	2	2	2	5	5	2	2	2	2	2	2	2	2	2	5	5	1	2	5	5	5	0	1	2	2	0
72	3	1	1	0	0	0		Medical oncology	0		0	0	1	0	0	0		5	2	2	3	3	2	3	2	2	3	2	3	2	3	2	3	3	2	3	3	2	1	1	2	4	5	4	4	1	3	2	0
74	3	1	1	0	0	0		Medical oncology	1	100	0	0	0	0	0	1	just a regular three-month followup	5	1	3		2	2	2	2	2	2	2	2	2	2	2	2	2	2	2	2	2	1	1	2	5	5	5	0	1	2	2	0
75	3	5	1	1	0	0		Medical oncology	1	3	0	0	0	1	1	0		4	1	3		2	2	2	2	2	2	2	2	2	2	2	2	2	2	2	2	2	4	2	2	5	5	5	0	1	2	2	0
77	3	1	0	1	0	0		Medical oncology	1	4	0	0	0	0	1	0		5	5	1	1	2	2	2	2	2	2	2	2	2	2	2	2	2	2	2	2	2	2	2	2	5	4	5	0	1	3	2	0
81	3	2	1	0	0	0		Medical oncology	1	4	0	0	1	0	1	0		4	5	2	1	2	2	2	2	2	3	3	3	2	3	2	2	2	2	4	2	4	1	1	3	4	4	4	4	1	2	3	0
84	3	1	1	0	0	0		Medical oncology	1	23	0	0	0	0	1	0		5	5	1	1	2	2	2	2	2	2	2	2	2	2	2	2	2	2	2	2	2	2	1	2	4	4	4	0	1	2	2	0
85	3	3	0	0	1	0		Medical oncology	1	20	1	1	0	0	1	0		5	4	2	1	2	2	2	1	2	2	2	2	2	2	2	2	2	2	2	2	1	4	2	2	4	4	4	4	1	2	2	0
86	3	4	0	1	0	0		Medical oncology	1	8	0	1	0	1	1	0		5	5	3		2	2	2	1	2	2	2	2	2	2	2	2	2	2	2	2	2	2	2	2	5	5	5	5	1	3	3	1
87	3	1	0	0	1	0		Medical oncology	1	5	1	0	0	1	1	0		5	2	3		2	3	3	2	2	2	2	3	2	2	2	2	2	2	3	3	1	2	2	2	4	4	4	0	1	2	2	0
89	3	1	1	0	0	0		Other	1	40	0	0	0	0	1	0		4	5	2	1	2	2	2	2	2	3	5	2	2	2	3	1	2	3	2	2	1	2	3	4	4	4	4	0	1	3	2	0
90	3	2	1	0	0	0		Medical oncology	1	15	0	1	1	1	1	0		5	3	2	1	2	2	2	2	2	2	2	2	2	2	2	2	2	2	2	2	3		2	2	5	5	5	0	1	3	2	0
91	3	2	1	0	0	0		Medical oncology	1	20	0	0	0	0	0	1	MONTHLY CHECKUP	5	3	2	2	2	2	2	2	2	2	2	2	2	2	2	2	2	2	2	2	3	4	1	3	5	5	5	5	1	2	3	0
92	3	1	1	0	0	0		Medical oncology	1	2	0	0	0	0	1	0		3	2	2	2	3	2	2	2	2	5	2	2	2	2	3	2	2	2	2	2	5	5	1	2	4	4	4	5	1	2		0
93	3	3	1	0	0	0		Medical oncology	1	20	0	0	0	0	1	0		4	3	3		2	2	2	2	1	2	2	2	2	2	2	2	2	3	2	2	1	2	3	2	5	4	4	4	1	2	2	0
94	3	1	0	0	1	0		Medical oncology	1	1	0	0	0	0	1	0		2	5	3		2	2	2	1	4	5	5	2	2	2	2	1	2	2	2	2	2	1	3	2	4	4	2	1	1	2	2	0
97	3	1	0	1	0	0		Medical oncology	1	5	0	1	1	1	1	0		5	5	1	1	2	2	2	2	2	2	2	2	2	2	2	2	2	2	2	2	5	2	1	2	5	5	5	0	1	2	2	0
98	3	2	0	0	1	0		Medical oncology	1	20	0	0	0	0	1	0		5	2	3		2	2	3	3	2	5	2	3	2	3	3	2	2	2	2	3	5	1	1	3	5	5	5	0	1	2	2	0
99	3	12	1	0	1	0		Medical oncology	0		1	1	0	1	1	0		5	4	1	1	2	2	2	2	2	2	2	2	2	2	2	2	2	2	2	2	5	4	2	2	3	4	4	4	1	3	3	0
100	3	1	1	0	0	0		Medical oncology	1	3	0	0	0	0	0	1	3 month check up as I am in a 4 year clinical trial of Waldenstrom's using Ibrutinib as primary medicine. I am now in the two year follow up of the trial.	5	3	1	1	2	2		2	2	2	2	2	2	2	2	2	2	2	2	2	2	2	2	2	4	4	5	0	1	2	2	0
103	3	1	0	0	1	0		Medical oncology	1	40	0	0	0	1	1	0		4	2	3		2	3	3	3	3	3	3	3	3	3	3	3	2	3	3	3	1	1	3	3	5	5	5	5	1	3	3	0
105	3	2	1	1	0	0		Medical oncology	1	20	0	0	0	0	1	0		5	3	2	1	2	2	2	2	2	2	2	2	2	2	2	2	2	2	2	2	2	4	2	2	4	4	4	4	1	3	2	0
106	3		1	0	0	0		Medical oncology	1	14	0	0	0	1	1	0		5	5	2	3	2	2	3	2	2	4	2	3	2	3	2	2	2	3	3	2	3	1	1	2	4	5	5	5	1	2	2	0
107	3	2	1	0	0	0		Medical oncology	1	2	1	0	0	1	1	1	To discuss progress of treatment and plan for maintenance treatment	5	5	1	1	2	2	2	2	2	2	2	2	2	2	2	2	2	2	2	2	2	2	2	2	5	5	5	0	1	2	2	0
108	3	1	0	0	1	0		Medical oncology	1	40	0	1	0	0	0	0		5	2	3		2	2	2	2	2	2	2	2	2	3	3	3	2	3	3	3	1	1	2	3	5	5	5	5	1	3	3	0
109	3	1	1	0	0	0		Medical oncology	1	3	0	0	0	1	1	0		5	1	3		2	2	2	2	2	2	2	2	2	2	2	2	2	2	2	2	2	2	2	2	5	5	5	0	1	2	2	0
111	3	1	0	0	0	1					0	0	0	0	0	0																																	0
112	3	2	1	0	0	0		Medical oncology	1	6	0	0	0	0	1	0		5	3	3		2	2	2	2	5	5	2	2	2	2	2	2	2	2	2	2	2	2	2	2	4	4	4	0	1	2	2	0
115	3	7	1	0	0	0		Medical oncology	1	48	0	0	1	1	1	0		5	1	3		3	2	2	2	2	5	2	2	2	2	2	2	2	2	2	2	2	5	2	2	4	4	4	4	1	2	2	0
117	3	2	1	0	0	0		Medical oncology	1	10	0	0	0	0	1	0		5	2	3		2	2	2	2	2	5	5	2	2	2	2	2	2	2	2	2	2	4	2	2	4	4	5	3	1	2	2	0
120	3	2	1	0	0	0		Medical oncology	1	20	0	0	0	0	1	0		5	1	3		2	2	2	2	2	2	2	2	2	2	2	2	2	2	2	2	2	2	2	2	5	5	5	0	1	2	2	0
121	3	3	0	0	1	0		Medical oncology	1	50	0	0	0	0	1	0		5	5	3		2	2	2	2	2	2	2	2	2	2	2	2	2	2	2	2	2	1	1	2	5	5	5	0	1	2	3	0
122	3	1	0	0	1	0		Medical oncology	1	14	0	0	0	0	0	1	Follow up	2	1	3		2	2	2	1	2	2	2	2	2	2	2	1	2	2	2	1	1	5	2	1	5	5	5	4	1	2	2	0
123	3	1	0	0	1	0		Medical oncology	1	12	0	0	0	0	1	0		5	1	3		2	2	2	2	2	3	2	2	2	2	2	2	2	2	2	2	5	5	1	2	5	5	5	0	1	3	3	0
126	3	1	1	0	0	0		Medical oncology	1	20	0	0	0	0	1	0		4	4	2	1	2	2	2	2	2	2	2	2	2	2	2	2	2	2	2	2	3	1	3	2	4	5		0	1	3	2	0
127	3	3	1	0	0	0		Medical oncology	1	18	0	0	0	1	1	1	To discuss the blood test trends and what they mean, when I would really need to make a decision about treatment, and if there are any clinical trials.	5	1	3		2	2	2	2	2	2	2	3	2	2	2	2	2	4	2	2	2	2	2	2	4	3	4	4	1	3	2	0
129	3	1	1	0	0	0		Medical oncology	1	2	0	0	0	1	1	0		5	1	3		2	2	2	2	2	2	2	2	2	2	2	2	2	2	2	2	2	2	1	2	4	4	4	0	1	2	2	0
130	3	2	1	0	0	0		Medical oncology	1	1	0	0	0	1	1	0		5	5	3		2	2	2	2	2	2	2	2	2	2	2	2	2	2	2	2	2	2	2	2	4	4	5	0	1	3	2	1
135	3	3	1	0	0	0		Medical oncology	1	1	0	0	0	0	1	0		4	5	3		2	2	2	1	2	2	2	2	2	2	2	2	2	2	2	2	1	4	1	2	4	4	5	3	1	2	3	0
136	3	1	1	0	0	0		Medical oncology	0		1	1	1	1	0	0		3	4	1	1	2	2	2	2	4	1	2	2	2	2	2	2	2	2	1	2	1	2	1	4	4	4		0				0
[truncated: 18 more columns]
